# Supplementary material for: From Acid Alpha-Glucosidase Deficiency to Autophagy: Understanding the Bases of POMPE Disease
Source: Int J Mol Sci. 2023 Aug 5;24(15):12481. doi: 10.3390/ijms241512481 (PMC10419125; doi:10.3390/ijms241512481)
Supplement: Supplementary file 1 [file ijms-24-12481-s001.zip]

Archive with 3 entries (3 files):
- Table S1. xlsx.xlsx
- Table S2. xlsx.xlsx
- Table S3. xlsx.xlsx
