# Supplementary material for: From Acid Alpha-Glucosidase Deficiency to Autophagy: Understanding the Bases of POMPE Disease
Source: Int J Mol Sci. 2023 Aug 5;24(15):12481. doi: 10.3390/ijms241512481 (PMC10419125; doi:10.3390/ijms241512481)
Supplement: Supplementary file 1 [file ijms-24-12481-s001.zip › Table S1. xlsx.xlsx]

## Sheet: Table S1
Table S1. Protein matrix of experimental evidence in PD
Name	Components/ Subunits	Type	Process	Function	Model	Evidence in Pompe	Reference
mTORC1	mTOR, MLST8, DEPTOR, Raptor	Serine/threonine protein kinase	Autophagy	Negatively regulates ULK and therefore prevents the onset of autophagy. Negatively regulates TFEB. Participates in protein synthesis	in-vitro (GAA KO myotubes). in-vivo (GAA KO mice)	Basal mTOR activity is reduced. mTOR is less sensitive to nutrient signals. There is a disruption between mTOR activity and its location; it localizes on the surface of the lysosome regardless of nutrient condition. The AMPK-TSC2 pathway is responsible for the inhibition of mTor	13
	PRAS40			AKT downstream target. Its phosphorylation mediated by AKT is known to alleviate the inhibition it exerts on mTORC1	in-vivo (GAA KO mice)	Decrease in p-PRAS40 / total ratio	17
					in-vivo (GAA KO mice)	There is no difference in p-PRAS40 levels, but there is a decrease in the total of PRAS40	13
ULK-1	FIP200, ULK1/2, ATG13, ATG101	Serine/threonine protein kinase		Known as the autophagy initiating kinase. Modulates PI3K translocation to the endoplasmic reticulum, facilitating the nucleation and assembly of the isolation membrane (precursor of the autophagosome)	in-vivo (GAA KO mice)	Elevated levels of p-ULK-1, due to its phosphorylation mediated by AMPK	17
AMPK	AMPKα	Protein kinase		AMPK directly stimulates autophagy by phosphorylating ULK-1 and indirectly by inhibiting mTORC1 through the phosphorylation and activation of TSC2. The LKB1- AMPK pathway regulates lipid and glucose metabolism	in-vitro (GAA KO myotubes). in-vivo (GAA KO mice)	Elevated levels of AMPK and p-AMPK. The authors suggest this is due to the lack of available energy because of glycogen degradation disruption	13 & 17
					LOPD iPSC-derived cardiomyocytes. GAA KO mice cardiomyocytes	There are no significant differences in the levels of AMPK or p-AMPK	23
	AMPKβ, AMPKγ				N/A	N/A	N/A
TSC2	N/A	Complex		Downstream target of AMPK. Inhibits mTOR by inactivation of the GTPase Rheb	in-vitro (GAA KO myotubes). in-vivo (GAA KO mice)	Elevated levels of TSC2 and p-TSC2. AKT-mediated p-TSC2 was not detected	13 &17
LKB1	N/A	Serine/threonine protein kinase		Mediates AMPK phosphorylation. Can inhibit mTOR	in-vitro (GAA KO myotubes). in-vivo (GAA KO mice)	Elevated levels in the lysosomal fraction	13 & 17
AKT	N/A	Serine/threonine protein kinase		Positively regulates mTORC1 through PRAS40 phosphorylation. When phosphorylated, it inhibits TSC2 activity, increasing levels of Rheb and activating mTORC1. It positively regulates glycogen synthesis	Fibroblasts of patients with IOPD	Virtually absent levels of p-AKT in fibroblasts. Treatment with insulin (which is an initiator of the AKT pathway) increases these levels	53
	N/A				in-vitro (GAA KO myotubes). in-vivo (GAA KO mice)	There were no significant differences in p-AKT levels compared to the control, but the authors noticed that AKT is unable to phosphorylate TCS2	13
TFEB	N/A	Transcription factor	Autophagy: biogenesis, function of lysosomes and autophagosomes	Inhibited by mTOR (via GTPases). Its activation induces the expression of genes associated with lysosomal biogenesis and function. It also stimulates the expression of genes involved in: the formation of autophagosomes, fusion of autophagosomes with lysosomes, and lysosome-mediated degradation of autophagosome content.	in-vitro (myotubes). in-vivo (GAA KO mice)	Overexpression stimulates: lysosomal exocytosis, the fusion and secretion of autophagolysosomes. However, when this overexpression is accompanied by a suppression of autophagy these positive effects are lost. The mechanism by which TFEB promotes lysosomal exocytosis involves the increase in intracellular Ca2 + concentrations due to the increase in the abundance and activity of the MCOLN1 channel.	41 & 42
MAPK (ERK1/2)	N/A	Kinase		May be involved in TFEB activation	in-vitro (myotubes)	Increase in p-ERK1/2 in myotubes treated with TFEB	42
TFE3	N/A	Transcription factor		Inhibited by mTOR (via GTPases). Promotes the expression of genes associated with autophagy and lysosomes. Stimulates lysosomal biogenesis.	in-vitro (myotubes)	Overexpression stimulates: lysosomal exocytosis	41
ATG7	N/A	Protein		Lysosome biogenesis	in-vivo (GAA KO mice)	Elevated	17
PI3K	Vps15	Kinase		Involved in nucleation and maturation of autophagosomes	in-vivo (GAA KO mice)	Elevated	17
	Vps34
	Beclin 1
LDHB	N/A	Dehydrogenase		Present mainly in the heart. Potential biomarker for mild ischemic injury in the myocardium. Involved in lysosomal maturation and protease activation during autophagy. Participates in the glycolytic pathway.	Plasma from patients with the IOPD (classical and non-classical) and the LOPD	Elevated levels. It is pointed out that this may be due to the compromise of cardiac muscle and/or its participation in autophagy	54
CAPN2	N/A	Protease	Protein degradation (mTORC1-dependent)	Involved in the proteolysis of sarcomeric proteins, followed by their degradation by the proteasomal system. Calcium-dependent	in-vivo (GAA KO mice)	Elevated levels due to the increase in proteolysis	15
Proteasome	PSMC2	Complex		Protein degradation	in-vivo (GAA KO mice)	Elevated levels due to the increase in proteolysis	15
	PSMA3
	PSMA5
Chymotrypsin	N/A	Proteolytic enzyme		Proteolysis	in-vivo (GAA KO mice)	Increased activity due to increment in proteolysis	15
Trypsin	N/A	Proteolytic enzyme		Proteolysis	in-vivo (GAA KO mice)	Increased activity due to increment in proteolysis	15
Caspase	N/A	Proteolytic enzyme		Proteolysis	in-vivo (GAA KO mice)	Increased activity due to increment in proteolysis	15
4E-BP1	N/A	Translation repressor	Marker of mTORC1 activity	Phosphorylated by mTORC1	in-vitro (GAA KO myotubes). in-vivo (GAA KO mice)	Increase in its binding with elF4E (its affinity increases when is not phosphorylated), which is consistent with other studies in which the p-4E-BP1 / total ratio is decreased.	17
	N/A				in-vitro (GAA KO myotubes). in-vivo (GAA KO mice)	Elevated levels of 4E-BP1 and p-4E-BP1	13
elF2α	N/A	Initiation factor		When phosphorylated, it represses the general protein translation, but increases that of ATF4	in-vitro (GAA KO myotubes). in-vivo (GAA KO mice)	Elevated	13
ATF4	N/A	Transcription factor		Regulates the transcription of multiple genes, including 4E-BP1	in-vitro (GAA KO myotubes). in-vivo (GAA KO mice)	Elevated	13
S6K	N/A	Enzyme		Phosphorylates ribosomal protein 6 of the 40S ribosomal subunit (S6). Downstream target of mTORC1	in-vitro (GAA KO myotubes). in-vivo (GAA KO mice)	Dicrease in p-S6K/ total ratio	13 & 17
S6	N/A	Ribosomal protein		Phosphorylated by S6K	in-vitro (GAA KO myotubes). in-vivo (GAA KO mice)	Dicrease in p-S6/total ratio	13 & 17
EIF2S1	N/A	Transcription factor		When phosphorylated, it keeps eIF2α inactive	in-vivo (GAA KO mice)	Decrease in p-EIF2S1 levels, which is consistent with the increment in protein synthesis pointed out by the authors	17
					in-vitro (GAA KO myotubes). in-vivo (GAA KO mice)	Elevated levels of p-EIF2S1	13
AKT	N/A	Serine/threonine protein kinase	mTORC1 activity modulator	Upregulates mTORC1 by phosphorylation of PRAS40. When phosphorylated, it inhibits the activity of the tuberous sclerosis complex (TSC1) / TSC2 complex, which results in increases in the levels of Rheb and activation of mTORC1. Positively regulates glycogen synthesis	Fibroblasts of patients with IOPD	Virtually absent levels of p-AKT in fibroblasts. Treatment with insulin (which is an initiator of the AKT pathway) increases these levels.	53
					in-vitro (GAA KO myotubes). in-vivo (GAA KO mice)	There were no significant differences compared to the control	13 & 17
SQSTM1/p62	N/A	Scaffold protein	Marker of autophagic flux and build up	Binds both LC3 and ubiquitinated substrates	in-vivo (GAA KO mice)	There is an accumulation in the center, in the regions where autophagic buildup accumulates. This is only observed in fast fibers (type II)	17,18 & 46
LAMP1	N/A	Membrane protein		Present in the membrane of lysosomes and autophagolysosomes	IOPD iPSC-derived cardiomyocytes	Hypoglycosylation, probably as a side effect of changes in glycogen synthesis	22
LAMP2	N/A	Membrane protein		Present in the membrane of lysosomes and autophagolysosomes	IOPD iPSC-derived cardiomyocytes	Hypoglycosylation, probably as a side effect of changes in glycogen synthesis	22
LC3	N/A	Membrane protein		Present in the membrane of lysosomes and autophagolysosomes	in-vivo (GAA KO mice)	Increase in both the LC3-I form (which indicates an induction of autophagy) and in LC3-II (which indicates an increase in the number of autophagosomes)	46
Galectin-3	N/A	Protein	Marker of dysfunction at the lysosomal and endosomal level	Sensor of endosomal/lysosomal damage	in-vivo (GAA KO mice)	Elevated	17
ACC	N/A	Carboxylase	Marker of the activation of the LKB1-AMPK pathway	Its inhibitory phosphorylation leads to the increased uptake of fatty-acyl-CoA into the mitochondria for oxidation	in-vivo (GAA KO mice)	Elevated levels of p-ACC (inactive form)	17
TBC1D1	N/A	GTPase-activating protein		The entry of glucose into the muscle involves this protein. Its inhibitory phosphorylation by AMPK is associated with increased glucose uptake.	in-vivo (GAA KO mice)	Elevated levels of p-TBC1D1 (inactive form)	17
GLUT4	N/A	Transporter		Glucose uptake in skeletal muscle depends on its translocation to the cytoplasmic membrane, which is mediated by AMPK	in-vivo (GAA KO mice)	Elevated	17
Hexokinase	N/A	Transferase	Glycolisis	Phosphorylates glucose and converts it to G6P	in-vivo (triceps and heart of GAA KO mice)	Increased activity	25
PKM	N/A	Kinase		There are contradictions regarding its role in the activation of autophagy, but it is known to regulate it through a transglutaminase complex. Participates in the glycolytic pathway	Plasma from patients with the IOPD (classical and non-classical) and the LOPD	Elevated	54
Muscle glycogen phosphorylase	N/A	Enzyme	Glycogen metabolism	Cytoplasmic glycogen degradation	in-vivo (triceps of GAA KO mice)	Decrease in the basal activity in absence of AMP. Once this was administered, there was no significant difference between the treatments, which indicates that it is not a difference in total phosphorylase (Ph-a and Ph-b). It is suggested that the accumulation in excess of glycogen activates the phosphatase in charge of converting Ph-a (active form) into Ph-b (inactive form)	25
Glycogen synthase	N/A	Enzyme		Responsible for the polymerization of glycogen	in-vivo (triceps, quadriceps and heart of GAA KO mice)	Elevated levels in the activity of the phosphorylated (inactive) and non-phosphorylated form. Since no differences were found with the control in the mRNA assays, it is believed that this difference is due to aspects related to the degradation of the enzyme and not to its expression	25
Glycogenin	N/A	Enzyme		Synthesizes the primer required by the glycogen synthase (chain of 4 α-1,4 residues)	in-vivo (triceps of GAA KO mice)	Elevated levels. Heterogeneity in size, which varies between 30 and 100 kDa, unlike the control where it is between 40-60 kDa	25
STBD1	N/A	Protein		Stbd1 can function as a cargo-binding protein that delivers glycogen to lysosomes during glycophagy. It associates with GABARAPL1 and Atg8	in-vivo (triceps and gastrocnemius of GAA KO mice)	Overexpression, but no in the liver or the heart	30
AIFM1	N/A	Apoptosis inducing factor	Mitochondria: mitophagy and apoptosis	In response to apoptotic stimuli, it is released from the intermembrane space of the mitochondria into the nucleus, where it acts as a pro-apoptotic factor in caspase-independent apopotosis.	in-vitro (GAA KO myotubes)	A slight increase in the amount of this protein is observed in the nucleus, accompanied by a decrease in its mitochondrial fraction	18
PINK1	N/A	Serine/threonine protein kinase		When a decrease in mitochondrial membrane potential occurs, this protein accumulates in the membrane and recruits PARK2.	in-vivo (GAA KO mice)	Elevated levels in the mitochondrial fraction	18
PARK2	N/A	E3 ubiquitin ligase		After being recruited by PINK1, this protein marks the mitochondria for autophagy.	in-vitro (GAA KO myotubes). in-vivo (GAA KO mice)	Elevated levels in the mitochondrial fraction and throughout the muscle	18
NRF2	N/A	Transcription factor	Antioxidant defense mechanism	Binds to the antioxidant response element (ARE) and regulates the expression of genes involved in antioxidant and anti-inflammatory cell defense as well as in mitochondrial protection.	LOPD iPSC-derived cardiomyocytes. GAA KO mice cardiomyocytes	Dicreased	23
PERK	N/A	Kinase	Endoplasmic reticulum stress	Stress sensor in the endoplasmic reticulum. Triggers the unfolded protein response	Fibroblasts of patients with LOPD carrying the mutation c.546G>T	Elevated levels of p-PERK (active)	47
IRE1α	N/A	Kinase		Stress sensor in the endoplasmic reticulum. Triggers the unfolded protein response	Fibroblasts of patients with LOPD carrying the mutation c.546G>T	Elevated levels of p-IRE1α (active)	47
Bip/Grp78	N/A	Chaperone		Part of the unfolded protein response. It folds misfolded proteins	Fibroblasts of patients with LOPD carrying the mutation c.546G>T	Elevated	47
p38	N/A	Kinase (MAPK)		Induces autophagy and apoptosis	Fibroblasts of patients with LOPD carrying the mutation c.546G>T	Elevated levels of p-p38 (active)	47
IGHA1	N/A	Protein	Immune response	Associated with immunoglobulin	Plasma from patients with the IOPD (classical and non-classical) and the LOPD	Dicreased	54
IGHG1	N/A	Protein		Associated with immunoglobulin	Plasma from patients with the IOPD (classical and non-classical) and the LOPD	Dicreased	54
IGLV1-47	N/A	Protein		Associated with immunoglobulin	Plasma from patients with the IOPD (classical and non-classical) and the LOPD	Dicreased	54
PROS1	N/A	Cofactor		Anticoagulant. Regulation of apoptotic cell phagocytosis, cell survival and activation of innate immunity	Plasma from patients with the IOPD (classical and non-classical) and the LOPD	Elevated levels, probably due to its role in the immune response. This alteration may be related to its binding to calcium	54
A2M	N/A	Protease inhibitor	Inflammation	Anti-inflammatory agent. Traps proteinases released by granulocytes and other cells during inflammatory processes	Plasma from patients with the IOPD (classical and non-classical) and the LOPD	Elevated levels, probably due to its role in inflammatory processes. This alteration may be related to its binding to calcium	54
C4B	N/A	Non-enzymatic component of the C3 and C5 convertases		Mediator of inflammatory processes	Plasma from patients with the IOPD (classical and non-classical) and the LOPD	Elevated levels, probably due to its role in inflammatory processes	54
HP	N/A	Protein		Anti-inflammatory function	Plasma from patients with the IOPD (classical and non-classical) and the LOPD	Elevated levels, probably due to its role in inflammatory processes	54
F10	N/A	Protease		Involved in coagulation and formation of fibrin clots	Plasma from patients with the IOPD (classical and non-classical) and the LOPD	Elevated levels, probably due to its role in inflammatory processes. This alteration may be related to its binding to calcium	54
TTR	N/A	Transport protein	Others	Thyroid hormone transport	Plasma from patients with the IOPD (classical and non-classical) and the LOPD	Decreased levels, possibly because thyroid gland abnormalities (such as hypothyroidism) have been reported	54
CACNB1	N/A	Voltage-gated L-type calcium channel subunit		Involved in calcium trasnport	in-vitro (GAA KO myotubes of patients and mice, GAA KO mice fibers)	Elevated expression, probably due to activation and translocation of CREB	19
GSN	N/A	Actin binding protein		Regulation of actin filament assembly	Plasma from patients with the IOPD (classical and non-classical) and the LOPD	Decreased levels. This alteration may be related to its binding to calcium and/or to the disruption in the interaction between myosin and actin	54
PON1	N/A	Hydrolase		Involved in the metabolism of phosphatidylcholine. Hydrolyses some PCs to LPC. Protects macrophages from oxidative stress and cholesterol accumulation	Plasma from patients with the IOPD (classical and non-classical) and the LOPD	Decreased levels in plasma. This accompanied by decreased levels of LPC can lead to a disruption in "macrophage clearance" which induces an adaptive immune response with stimulation of chronic inflammation. This alteration may be related to its binding to calcium	54
GPLD1	N/A	Hydrolase		Involved in the metabolism of phosphatidylcholine. Its main function is to release (by hydrolysis) proteins anchored to the cytoplasmic membrane by GPI-anchor. This plays a role in cell signaling, adhesion, migration, and immune recognition	Plasma from patients with the IOPD (classical and non-classical) and the LOPD	Decreased levels in plasma. It may be due to the fact that GPI-anchor, autophagy and PC compete for a common "pool" of phosphatidyletonamine, so when the formation of autophagosomes increases, the synthesis of GPI-anchor and therefore that of GPLD1 is repressed (inferred from studies in S. cerevisiae )	54
CLU	N/A	Chaperone		Involved in lipid metabolism, antioxidant response and the inner mitochondrial membrane	Plasma from patients with the IOPD (classical and non-classical) and the LOPD	Dicreased	54
*KO= knockout
*LOPD= Late-onset
*IOPD=Infantile-onset
