# Supplementary material for: From Acid Alpha-Glucosidase Deficiency to Autophagy: Understanding the Bases of POMPE Disease
Source: Int J Mol Sci. 2023 Aug 5;24(15):12481. doi: 10.3390/ijms241512481 (PMC10419125; doi:10.3390/ijms241512481)
Supplement: Supplementary file 1 [file ijms-24-12481-s001.zip › Table S2. xlsx.xlsx]

## Sheet: Table S2
Table S2. Matrix of other molecules with experimental evidence in PD
Name	Type	Process	Function	Model	Evidence in Pompe	Reference
G1P	Metabolite	Glycolisis	Intermediate	in-vivo (GAA KO mice)	Decreased. The authors point out that could be due to the lack of glucose available	17
G6P	Metabolite		Intermediate	in-vivo (GAA KO mice)	Decreased. The authors point out that could be due to the lack of glucose available	17
				LOPD iPSC-derived cardiomyocytes	Elevated	23,25 & 28
Fructose 6-phosphate	Metabolite		Intermediate	in-vivo (GAA KO mice)	Decreased. The authors point out that could be due to the lack of glucose available	17
				LOPD iPSC-derived cardiomyocytes	Elevated	23
Fructose 1,6-bisphosphate	Metabolite		Intermediate	in-vivo (GAA KO mice)	Decreased. The authors point out that could be due to the lack of glucose available	17
				LOPD iPSC-derived cardiomyocytes	Elevated	23
3-Phosphoglyceric acid	Metabolite		Intermediate	in-vivo (GAA KO mice)	Decreased. The authors point out that could be due to the lack of glucose available	17
2-Phosphoglyceric acid	Metabolite		Intermediate	in-vivo (GAA KO mice)	Decreased. The authors point out that could be due to the lack of glucose available	17
Pyruvic acid	Metabolite		Intermediate	in-vivo (GAA KO mice)	Decreased. The authors point out that could be due to the lack of glucose available	17
				LOPD iPSC-derived cardiomyocytes	Elevated	23
Lactic acid	Metabolite		Intermediate	in-vivo (GAA KO mice)	Decreased. The authors point out that could be due to the lack of glucose available	17
				LOPD iPSC-derived cardiomyocytes	Elevated	23
Dihydroxyacetone phosphate	Metabolite		Intermediate	LOPD iPSC-derived cardiomyocytes	Elevated	23
2,3-Bisphosphoglyceric acid			Intermediate. 1,3-bisphosphoglycerate isomer. Luebering–Rapoport pathway	in-vivo (GAA KO mice). LOPD iPSC-derived cardiomyocytes	Elevated	17 & 23
Citric acid	Metabolite	Krebs cycle	Intermediate	in-vivo (GAA KO mice)	Elevated levels of these intermediates. The authors point out that this is related to the increase in acetyl-CoA	17
Cis-aconitic acid
Succinic acid
Fumaric acid
Malic acid
Carnitine	Compound	β-oxidation	The carnitine shuttle is necessary to introduce medium and long chain fatty acids into the mitochondria, which will then be degraded by β-oxidation	in-vivo (GAA KO mice)	Elevated levels. The authors suggest that it is due to a shift from glycolysis to lipid metabolism	17
				LOPD iPSC-derived cardiomyocytes	Decreased levels. The authors suggest that there is a disruption in β-oxidation	23
Malonyl-CoA	Metabolite	Fatty acid biosynthesis	Intermediate	in-vivo (GAA KO mice)	Elevated	17
Galactose 1-phosphate	Metabolite	Glycogen metabolism	Precursor of glycogen synthesis	in-vivo (GAA KO mice)	Elevated levels. The authors suggest that their accumulation is due to cytoplasmic inhibition of glycogen synthesis.	17
UDP-glucose	Metabolite		Precursor of glycogen synthesis	in-vivo (GAA KO mice)	Elevated levels. The authors suggest that their accumulation is due to cytoplasmic inhibition of glycogen synthesis.	17
				LOPD iPSC-derived cardiomyocytes	Elevated	23
Adenylosuccinic acid	Metabolite	Purine and Pyrimidine Metabolism	Intermediate	LOPD iPSC-derived cardiomyocytes	Elevated	23
Carbamoyl aspartic acid	Metabolite		Intermediate in the synthesis of pyrimidines	LOPD iPSC-derived cardiomyocytes	Elevated	23
Xanthine	Metabolite		Product of purine degradation	in-vivo (GAA KO mice)	Elevated	17
Uric acid	Metabolite		Product of purine degradation	in-vivo (GAA KO mice)	Elevated	17
Xanthosine monophosphate	Metabolite		Intermediate	in-vivo (GAA KO mice)	Dicreased	17
6-Phosphogluconic acid	Metabolite	Pentose phosphate pathway	Intermediate	LOPD iPSC-derived cardiomyocytes	Elevated	23
Ribose 5-phosphate	Metabolite		Intermediate	in-vivo (GAA KO mice)	Elevated	17
Ribose 1-phosphate	Metabolite		Intermediate	in-vivo (GAA KO mice)	Elevated	17
Acetyl-CoA	Metabolite	Multiple metabolic pathways	Intermediate	in-vivo (GAA KO mice)	Elevated levels. The authors suggest, it comes from lipid metabolism and not glycolysis.	17
				LOPD iPSC-derived cardiomyocytes	Dicreased	23
CoA	Cofactor		Necessary for enzyme activity	LOPD iPSC-derived cardiomyocytes	Dicreased	23
NAD+	Cofactor		Necessary for enzyme activity	LOPD iPSC-derived cardiomyocytes	Elevated	23
AMP	Nucleotide		Energy storage and transfer	LOPD iPSC-derived cardiomyocytes	Elevated	23
ADP	Nucleotide		Energy storage and transfer	LOPD iPSC-derived cardiomyocytes	Elevated	23
ATP	Nucleotide		Energy storage and transfer	LOPD iPSC-derived cardiomyocytes	Elevated	23
				in-vivo (GAA KO mice)	Dicreased	17
GMP	Nucleotide		Energy storage and transfer	in-vivo (GAA KO mice). LOPD iPSC-derived cardiomyocytes	Elevated	17 & 23
GDP	Nucleotide		Energy storage and transfer	in-vivo (GAA KO mice). LOPD iPSC-derived cardiomyocytes	Elevated	17 & 23
GTP	Nucleotide		Energy storage and transfer	in-vivo (GAA KO mice). LOPD iPSC-derived cardiomyocytes	Elevated	17 & 23
2 Oxoisovaleric acid	Metabolite	Amino acid metabolism	Intermediate	in-vivo (GAA KO mice)	Dicreased	17
2-Hydroxyglutaric acid	Metabolite		Intermediate	in-vivo (GAA KO mice)	Dicreased	17
				in-vivo (GAA KO mice). LOPD iPSC-derived cardiomyocytes	Elevated	23
Urea	Compound	Urea cycle	Product	in-vivo (GAA KO mice)	Dicreased	17
Citrulline	Amino acid		Intermediate	in-vivo (GAA KO mice)	Elevated	17
Argininosuccinic acid	Amino acid		Intermediate	in-vivo (GAA KO mice)	Elevated	17
Gly	Amino acid	Marker of protein degradation	Protein synthesis	in-vivo (GAA KO mice)	Dicreased	17
His	Amino acid		Protein synthesis	in-vivo (GAA KO mice). LOPD iPSC-derived cardiomyocytes	Elevated	15, 17 & 23
Lys	Amino acid		Protein synthesis	in-vivo (GAA KO mice). LOPD iPSC-derived cardiomyocytes	Elevated	15, 17 & 23
Thr	Amino acid		Protein synthesis	in-vivo (GAA KO mice). LOPD iPSC-derived cardiomyocytes	Elevated	15 & 23
Ala	Amino acid		Protein synthesis	in-vivo (GAA KO mice)	Elevated	15 & 17
β-Ala	Amino acid		Protein synthesis	in-vivo (GAA KO mice)	Dicreased	17
			Protein synthesis	LOPD iPSC-derived cardiomyocytes	Elevated	23
Asp	Amino acid		Protein synthesis	in-vivo (GAA KO mice). LOPD iPSC-derived cardiomyocytes	Elevated	15, 17 & 23
Gln	Amino acid		Protein synthesis	in-vivo (GAA KO mice). LOPD iPSC-derived cardiomyocytes	Elevated	15, 17 & 23
Ser	Amino acid		Protein synthesis	in-vivo (GAA KO mice). LOPD iPSC-derived cardiomyocytes	Elevated	15 & 23
Val	Amino acid		Protein synthesis	LOPD iPSC-derived cardiomyocytes	Elevated	23
Leu	Amino acid		Protein synthesis	LOPD iPSC-derived cardiomyocytes	Elevated	23
Ile	Amino acid		Protein synthesis	LOPD iPSC-derived cardiomyocytes	Elevated	23
Asn	Amino acid		Protein synthesis	in-vivo (GAA KO mice). LOPD iPSC-derived cardiomyocytes	Elevated	17 & 23
Glu	Amino acid		Protein synthesis	LOPD iPSC-derived cardiomyocytes	Elevated	23
Met	Amino acid		Protein synthesis	LOPD iPSC-derived cardiomyocytes	Elevated	23
Phe	Amino acid		Protein synthesis	LOPD iPSC-derived cardiomyocytes	Elevated	23
Arg	Amino acid		Protein synthesis	in-vivo (GAA KO mice). LOPD iPSC-derived cardiomyocytes	Elevated	17 & 23
Tyr	Amino acid		Protein synthesis	in-vivo (GAA KO mice)	Dicreased	17
			Protein synthesis	LOPD iPSC-derived cardiomyocytes	Elevated	23
Trp	Amino acid		Protein synthesis	LOPD iPSC-derived cardiomyocytes	Elevated	23
Hydroxyproline	Amino acid		Protein synthesis	in-vivo (GAA KO mice)	Dicreased	17
Glutathione disulfide	Antioxidant	Marker of oxidative stress	Protection against reactive oxygen species	in-vivo (GAA KO mice). LOPD iPSC-derived cardiomyocytes	Elevated	17 & 23
ROS	Reactive oxygen species		N/A	in-vitro (GAA KO myotubes). in-vivo (GAA KO mice). Culture of muscle cells with LOPD	Elevated	18
Calcium	Mineral	Others	Multiple functions	in-vitro (GAA KO myotubes). in-vivo (GAA KO mice). Culture of muscle cells with LOPD	Increase in intracellular and mitochondrial levels	15 & 18
LPC/PC (Lysophosphatidylcholine & phosphatidylcholine)	Lipid		LPCs have chemotactic action on macrophages during apoptosis	Plasma from patients with the IOPD (classical and non-classical) and the LOPD	Elevated CP levels and decreased LPC levels	54
FFA	Lipid		N/A	Plasma from patients with the IOPD (classical and non-classical) and the LOPD	Elevated	54
AC(18:2)	Lipid		N/A	LOPD iPSC-derived cardiomyocytes	Elevated	23
AC(20:1)	Lipid		N/A	LOPD iPSC-derived cardiomyocytes	Elevated	23
Sphingosine	Lipid		N/A	LOPD iPSC-derived cardiomyocytes	Elevated	23
1-Palmitoyl-2-stearoyl-glycero-3-phosphocholine	Metabolite		N/A	LOPD iPSC-derived cardiomyocytes	Dicreased	23
1-Stearoyl-glycero-3-phosphocholine	Metabolite		N/A	LOPD iPSC-derived cardiomyocytes	Dicreased	23
Bi-antennary & multi-antennary glycans	N- linked glycan		N/A	LOPD iPSC-derived cardiomyocytes	Deficient	22
Fucosylated chitobiose trimannose glycan	N- linked glycan		N/A	LOPD iPSC-derived cardiomyocytes	Only detected in these cells	22
S-Adenosyl methionine	Co-substrate		N/A	in-vivo (GAA KO mice)	Elevated	17
Carnosine	Dipeptide		N/A	in-vivo (GAA KO mice)	Dicreased	17
Inosine	Nucleoside		N/A	in-vivo (GAA KO mice)	Elevated	17
Adenosine	Nucleoside		N/A	in-vivo (GAA KO mice)	Elevated	17
Creatinine	Compound		Product	in-vivo (GAA KO mice)	Dicreased	17
