# Supplementary material for: From Acid Alpha-Glucosidase Deficiency to Autophagy: Understanding the Bases of POMPE Disease
Source: Int J Mol Sci. 2023 Aug 5;24(15):12481. doi: 10.3390/ijms241512481 (PMC10419125; doi:10.3390/ijms241512481)
Supplement: Supplementary file 1 [file ijms-24-12481-s001.zip › Table S3. xlsx.xlsx]

## Sheet: Table S3
Table S3. Matrix of molecular elements obtained from STRING and external literature
Name	Type	Function	Reference
PGC-1α	Transcription coactivator	Acts as a regulator of energy metabolism and stimulates mithocondrial biogenesis	27 & 34
YY1	Transcription factor	Involved in the transcription of genes necessary for the biosynthesis and functioning of the mitochondria	34
Keap1	Substrate adaptor	Oxidative stress sensor that regulates NRF2	45
MCOLN1	Ion channel	Oxidative stress sensor that releases calcium ions from inside the lysosome to the cytoplasm	40
Calcineurin	Phosphatase	Dephosphorylates TFEB allowing it to translocate to the nucleus	40
spin	Transporter	Possibly H + / carbohydrate symporter-type transporter found in late endosomes / lysosomes	51
